# Supplementary material for: CircZBTB46 Protects Acute Myeloid Leukemia Cells from Ferroptotic Cell Death by Upregulating SCD
Source: Cancers (Basel). 2023 Jan 11;15(2):459. doi: 10.3390/cancers15020459 (PMC9857113; doi:10.3390/cancers15020459)
Supplement: Supplementary file 1 [file cancers-15-00459-s001.zip]

Archive with 1 entries (1 files):
- cancers-2044453-supplementary.pdf
